# Supplementary material for: Recruitment and metabolomics between Canna indica and rhizosphere bacteria under Cr stress
Source: Front Microbiol. 2023 Aug 15;14:1187982. doi: 10.3389/fmicb.2023.1187982 (PMC10465350; doi:10.3389/fmicb.2023.1187982)
Supplement: Supplementary file 2 [file Table_1.xlsx]

## Sheet: Sheet1
Table S1. 20 μL reaction system
Name	Size	Name	Size
5×FastPfu Buffer	4 μL	FastPfu Polymerase	0.4 μL
2.5 mM dNTPs	2 μL	BSA	0.2 μL
Forward Primer(5 μM)	0.8 μL	Template DNA	10 ng
Reverse Primer(5 μM)	0.8 μL	Replenish dd H2O	20 μL
