# Supplementary material for: Recruitment and metabolomics between Canna indica and rhizosphere bacteria under Cr stress
Source: Front Microbiol. 2023 Aug 15;14:1187982. doi: 10.3389/fmicb.2023.1187982 (PMC10465350; doi:10.3389/fmicb.2023.1187982)
Supplement: Supplementary file 3 [file Table_2.xlsx]

## Sheet: Sheet1
Table S2-Analyze software information
Analysis software/database	version number	Analysis software/database usage	Analysis software/Database links
Flash	1.2.11	Pairs-end splices the two-end sequence	https://ccb.jhu.edu/software/FLASH/index.shtml
Qiime	1.9.1	The water abundance table of each taxonomy was generated, and the beta diversity distance was calculated	http://qiime.org/install/index.html
Uparse	11	OTU clustering algorithm 1	http://www.drive5.com/uparse/
RDP Classifier	2.13	Sequence classification note	https://sourceforge.net/projects/rdp-classifier/
Usearch	11	OTU statistics	http://www.drive5.com/usearch/
Fastp	0.19.6	quality control	https://github.com/OpenGene/fastp
