# Supplementary material for: Recruitment and metabolomics between Canna indica and rhizosphere bacteria under Cr stress
Source: Front Microbiol. 2023 Aug 15;14:1187982. doi: 10.3389/fmicb.2023.1187982 (PMC10465350; doi:10.3389/fmicb.2023.1187982)
Supplement: Supplementary file 4 [file Table_3.xlsx]

## Sheet: Sheet1
Table S3. Flora distribution and variance inflation factor(VIF) values of environmental factors
Environmental factors	Pre-filter VIF value	VIF value after filtering
fresh weight	8.71	8.07
pH	7.05	4.1
EC	5.98	2.6
POD	2.28	1.79
SOD	15.07	7.04
soluble sugar	3.41	1.79
carotenoid	9.77	6.26
chlorophyll a	24.82	6.24
APX	16.79	9.61
SOM	4.96	2.78
