# Supplementary material for: Recruitment and metabolomics between Canna indica and rhizosphere bacteria under Cr stress
Source: Front Microbiol. 2023 Aug 15;14:1187982. doi: 10.3389/fmicb.2023.1187982 (PMC10465350; doi:10.3389/fmicb.2023.1187982)
Supplement: Supplementary file 5 [file Table_4.xlsx]

## Sheet: Sheet1
Table S4-Metabolite information statistics
ID	Metabolite	Metab ID
pos_931	Dehydroabietic acid	metab_929
pos_2091	Alpha-Bergamotene	metab_2078
pos_2208	Campesterol	metab_2195
pos_2757	Alpha-Terpineol acetate	metab_2738
pos_2826	Agnuside	metab_2806
pos_3057	Gentiopicrin	metab_3037
pos_3103	Genipin	metab_3083
pos_1863	Clionasterol	metab_3584
neg_1828	Niveusin C	metab_5403
neg_2389	Asparagoside A	metab_5961
neg_2566	Glycyrrhetinic acid	metab_6136
pos_1245	CGMP	metab_1240
pos_1248	Guanine	metab_1243
pos_3327	Guanosine	metab_3305
neg_232	Adenosine	metab_3823
neg_334	Uridine	metab_3925
neg_341	Cyclic AMP	metab_3932
neg_1092	Adenine	metab_4679
neg_1533	Deoxyadenosine monophosphate	metab_5111
neg_3542	Cyclic GMP	metab_7100
pos_1380	Rhamnetin	metab_1374
pos_2686	(-)-Acanthocarpan	metab_2667
pos_3088	Negletein 6-[rhamnosyl-(1->2)-fucoside]	metab_3068
neg_1268	(-)-Medicarpin	metab_4855
neg_1662	Hesperetin 7-neohesperidoside	metab_5239
neg_2674	Apiin	metab_6244
neg_2738	Cyanidin 3-glucoside	metab_6305
neg_2786	Sayanedin	metab_6353
neg_2895	Silibinin	metab_6460
neg_3317	(+/-)-Catechin	metab_7406
pos_282	PA(16:0/20:5(5Z,8Z,11Z,14Z,17Z))	metab_280
pos_299	PC(14:0/20:2(11Z,14Z))	metab_297
pos_567	1-Phosphatidyl-D-myo-inositol	metab_565
pos_1098	GPEtn(14:0/20:3)	metab_1096
pos_1137	PG(16:0/22:5(7Z,10Z,13Z,16Z,19Z))	metab_1135
pos_1731	PE(15:0/18:0)	metab_1722
pos_1733	LysoPC(15:0)	metab_1724
pos_1856	PA(15:0/20:2(11Z,14Z))	metab_1844
pos_1864	PS(20:1(11Z)/22:0)	metab_1851
pos_1875	PA(16:1(9Z)/18:1(9Z))	metab_1862
pos_2165	PA(18:3(6Z,9Z,12Z)/22:4(7Z,10Z,13Z,16Z))	metab_2152
pos_2311	PE(15:0/20:0)	metab_2295
pos_2318	PC(14:0/20:3(5Z,8Z,11Z))	metab_2302
pos_2320	LysoPC(20:2(11Z,14Z))	metab_2304
pos_2322	PS(14:1(9Z)/15:0)	metab_2306
pos_2402	PE(18:3(6Z,9Z,12Z)/16:0)	metab_2386
pos_2716	Myristic acid	metab_2697
neg_1762	LysoPC(16:1(9Z)/0:0)	metab_5338
neg_1769	LysoPC(22:6(4Z,7Z,10Z,13Z,16Z,19Z))	metab_5345
neg_1830	PE(15:0/18:4(6Z,9Z,12Z,15Z))	metab_5405
neg_1886	Lactosylceramide (d18:1/12:0)	metab_5461
neg_1896	PC(14:0/22:2(13Z,16Z))	metab_5471
neg_1916	PG(16:0/16:0)	metab_5491
neg_1936	PE(16:1(9Z)/P-18:1(11Z))	metab_5511
neg_1950	PG(18:0/18:0)	metab_5525
neg_1958	PS(18:1(9Z)/18:2(9Z,12Z))	metab_5533
neg_1960	3-O-Sulfogalactosylceramide (d18:1/22:0)	metab_5535
neg_1968	PS(16:0/18:1(9Z))	metab_5543
neg_1995	PG(16:0/18:1(11Z))	metab_5570
neg_2177	PA(18:2(9Z,12Z)/20:0)	metab_5751
neg_2198	PG(16:0/18:2(9Z,12Z))	metab_5772
neg_2216	Prostaglandin F2a	metab_5789
neg_2242	PS(15:0/16:0)	metab_5815
neg_2283	PC(18:2(9Z,12Z)/20:4(5Z,8Z,11Z,14Z))	metab_5856
neg_2284	PA(15:0/18:3(6Z,9Z,12Z))	metab_5857
neg_2311	PS(22:2(13Z,16Z)/15:0)	metab_5884
neg_2362	LysoPC(20:1(11Z))	metab_5935
neg_2425	PC(16:0/18:3(6Z,9Z,12Z))	metab_5996
neg_2426	PE(20:3(5Z,8Z,11Z)/22:2(13Z,16Z))	metab_5997
neg_2443	PS(18:0/18:1(9Z))	metab_6014
neg_2477	Prostaglandin F1a	metab_6047
neg_2536	LysoPC(14:0/0:0)	metab_6106
neg_2542	LysoPC(18:3(6Z,9Z,12Z))	metab_6112
neg_2621	PE(15:0/24:0)	metab_6191
neg_2366	LysoPC(18:0)	metab_7414
pos_1244	N-Glycolylneuraminic acid	metab_1239
neg_1178	Lacto-N-biose I	metab_4765
neg_3531	Maltulose	metab_7089
neg_3636	Gluconic acid	metab_7194
